# Supplementary material for: p53 isoforms have a high aggregation propensity, interact with chaperones and lack binding to p53 interaction partners
Source: eLife. 2025 Sep 10;13:RP103537. doi: 10.7554/eLife.103537 (PMC12422735; doi:10.7554/eLife.103537)
Supplement: Figure 2—figure supplement 1—source data 1. [file elife-103537-fig2-figsupp1-data1.zip]

Archive with 4 entries (4 files):
- figure 2 - figure supplement 1 - source data A.png
- figure supplement 1 - source data B.png
- figure supplement 1 - source data C.png
- figure supplement 1 - source data D.png
