# Supplementary material for: p53 isoforms have a high aggregation propensity, interact with chaperones and lack binding to p53 interaction partners
Source: eLife. 2025 Sep 10;13:RP103537. doi: 10.7554/eLife.103537 (PMC12422735; doi:10.7554/eLife.103537)
Supplement: Figure 3—figure supplement 2—source data 1. [file elife-103537-fig3-figsupp2-data1.zip]

Archive with 3 entries (3 files):
- Figure 3 - supplement 2 - source data_A.png
- Figure 3 - supplement 2 - source data_C.png
- Figure 3 - supplement 2 - source data-B.png
