# Supplementary material for: p53 isoforms have a high aggregation propensity, interact with chaperones and lack binding to p53 interaction partners
Source: eLife. 2025 Sep 10;13:RP103537. doi: 10.7554/eLife.103537 (PMC12422735; doi:10.7554/eLife.103537)
Supplement: Figure 5—source data 1. [file elife-103537-fig5-data1.zip]

Archive with 1 entries (1 files):
- Figure 5 - source data-01.png
